# Supplementary material for: The chronic kidney disease and acute kidney injury involvement in COVID-19 pandemic: A systematic review and meta-analysis
Source: PLoS One. 2021 Jan 5;16(1):e0244779. doi: 10.1371/journal.pone.0244779 (PMC7785235; doi:10.1371/journal.pone.0244779)
Supplement: S1 Data — (XLSX) [file pone.0244779.s001.xlsx]

## Sheet: Sheet1
Data from the severe and nonsevere subgroup
Chronic kidney disease
Study	Severe		Nonsevere
	Events	Total	Events	Total
Cheng KB 2020	6	181	7	282
Fang XW 2020	1	24	2	55
Feng ZC 2020	2	69	1	495
Guan W 2020	3	173	5	926
Li Z 2020	6	65	4	128
Liu YL 2020	8	53	2	56
Shen B 2020	1	25	0	21
Wang DW 2020	2	36	2	102
Xiang JL 2020	0	8	1	20
Yan SJ 2020	1	36	0	132
Zhang GQ 2020	5	55	1	166
Zhang JJ 2020	2	58	0	82
Zhao W 2020	3	20	2	57
Acute kidney injury
Study	Severe		Nonsevere
	Events	Total	Events	Total
Guan W 2020	5	173	1	926
Huang CL 2020	3	13	0	28
Li Z 2020	43	65	12	128
Wan SX 2020	1	40	4	95
Wang DW 2020	3	36	2	102
Yan SJ 2020	3	36	0	132
Zhang GQ 2020	8	55	2	166
Zhao W 2020	1	20	1	57
Serum creatinine
Study	Severe			Nonsevere
	Mean	SD	Total	Mean	SD	Total
Cao M 2020	71.56	22.1	19	62.89	18.68	171
Cao WL 2020	79.35	78.9	21	51.8	73.51	107
Chen G 2020	90.7	38.5	11	73.3	11.6	10
Cheng KB 2020	66.84	17.94	181	69.62	20.38	282
Fang XW 2020	68.64	19.7	24	69.65	15.99	55
Feng ZC 2020	67.5	23.47	69	59.15	19.85	495
Huang CL 2020	74.55	32.89	13	71.73	21.25	28
Huang H 2020	77.56	42.19	32	64.02	26.95	93
Li Z 2020	72.29	25.78	65	65.81	19.49	128
Liu JY 2020	65.45	24.25	17	57.17	17.09	44
Liu L 2020	60.95	16.53	7	69.06	14.56	44
Liu YL 2020	68.41	21.34	53	65.41	21.31	56
Qian GQ 2020	80.85	17.27	9	66.35	14.34	82
Wan SX 2020	63.07	17.53	40	66.7	18.1	95
Wang DW 2020	84.27	30.88	36	71	19.55	102
Wang YF 2020	75.71	26.19	38	57.18	21.39	72
Xiang TX 2020	69.6	16.6	9	68.7	25.1	40
Xu Y 2020	64.83	22.17	25	57.63	16.94	44
Yan SJ 2020	64.82	29.97	36	61.25	16.73	132
Zhang GQ 2020	82.78	33.5	55	67	17.95	166
Zhao W 2020	68	25.53	20	63.7	15.21	57
Zhou HF 2020	71.84	25.62	52	65.37	13.35	126
Abnormal serum creatinine
Study	Severe		Nonsevere
	Events	Total	Events	Total
Cao M 2020	3	19	7	171
Guan W 2020	3	50	1	217
Li Z 2020	6	138	6	614
Qi D 2020	4	30	0	88
Yan SJ 2020	0	20	2	57
Zhao W 2020	13	65	7	128
Zhou HF 2020	0	52	0	126
Blood urea nitrogen
Study	Severe			Nonsevere
	Mean	SD	Total	Mean	SD	Total
Cao M 2020	5.51	3.76	19	5.48	3.51	171
Cao WL 2020	6.06	13.03	21	5.4	9.83	107
Chen G 2020	7.7	3.7	11	4.2	1.3	10
Cheng KB 2020	4.6	1.64	181	4.34	1.56	282
Fang XW 2020	5.22	1.34	24	3.71	1.14	55
Feng ZC 2020	4.94	1.89	69	3.94	1.26	495
Li Z 2020	6.37	2.96	65	4.01	1.57	128
Liu JY 2020	5.06	2.02	17	4.2	1.23	44
Liu L 2020	4.95	2.57	7	4.28	1.92	44
Liu YL 2020	5.54	2.36	53	3.75	1.45	56
Qian GQ 2020	5.35	1.29	9	3.83	0.87	82
Wang DW 2020	6.65	4.09	36	4.07	1.5	102
Wang YF 2020	5.17	1.97	38	3.95	1.17	72
Xiang TX 2020	5.56	2.15	9	4.19	1.34	40
Yan SJ 2020	4.71	3.2	36	3.6	1.05	132
Zhang GQ 2020	6.22	3.2	55	4.11	1.27	166
Zhou HF 2020	4.09	1.14	52	3.68	1.36	126
Abnormal blood urea nitrogen
Study	Severe		Nonsevere
	Events	Total	Events	Total
Cao M 2020	5	19	10	171
Li Z 2020	19	65	8	128
Yan SJ 2020	4	29	0	93
Zhou HF 2020	3	52	2	126
Continuous renal replacement therapy
Study	Severe		Nonsevere
	Events	Total	Events	Total
Guan W 2020	9	173	0	926
Huang CL 2020	3	13	0	28
Li Z 2020	7	65	0	128
Wan SX 2020	4	40	1	95
Wang DW 2020	2	36	0	102
Zhang GQ 2020	4	55	1	166
Data from the critical and severe subgroup
Chronic kidney disease
Study	Critical		Severe
	Events	Total	Events	Total
Feng Y 2020	1	70	0	54
Hu L 2020	0	26	3	146
Xiong J 2020	0	10	1	40
Acute kidney injury
Study	Critical		Severe
	Events	Total	Events	Total
Hu L 2020	0	72	0	60
Xiong J 2020	1	10	1	40
Xu S 2020	10	26	5	146
Serum creatinine
Study	Critical			Severe
	Mean	SD	Total	Mean	SD	Total
Chen XH 2020	80.98	29.91	17	61.1	18.75	10
Feng Y 2020	68.17	19.72	70	69.83	22.42	54
Gao W 2020	74.2	23.6	11	72.18	34.54	55
Hui H 2020	129	0	3	66.77	9.12	32
Xiong J 2020	90.6	34.9	10	70.5	29.2	40
Xu S 2020	80.3	38.6	72	75.4	38.9	60
Yang JK 2020	73.93	27.45	26	68.55	32.71	20
Blood urea nitrogen
Study	Critical			Severe
	Mean	SD	Total	Mean	SD	Total
Chen XH 2020	10.24	5.01	17	4.94	4.47	10
Feng Y 2020	5.91	2.6	70	4.87	1.43	54
Xiong J 2020	7.7	3.1	10	4.9	2.7	40
Xu S 2020	6.3	3.8	72	5.5	4.8	60
Yang JK 2020	5.72	2.9	26	4.79	3.19	20
