# Supplementary material for: The chronic kidney disease and acute kidney injury involvement in COVID-19 pandemic: A systematic review and meta-analysis
Source: PLoS One. 2021 Jan 5;16(1):e0244779. doi: 10.1371/journal.pone.0244779 (PMC7785235; doi:10.1371/journal.pone.0244779)
Supplement: S1 File — (XLS) [file pone.0244779.s003.xls]

## Sheet: Sheet1
NOS score
Study	Selection				comparability		Outcome			Total score
	Definition of the cases	Representativeness of the cases	Selection of the controls	Definition of the controls	Age matching	Other factors	Reliable record	Exposure determination method	No response rate
Xu S 2020	1	1	0	0	0	0	1	1	1	5
Guan W 2020	1	1	0	0	0	0	1	1	1	5
Yang JK 2020	1	1	0	0	0	0	1	1	1	5
Li Z 2020	1	1	0	0	0	0	1	1	1	5
Chen G 2020	1	1	0	0	1	0	1	1	1	6
Hui H 2020	1	1	0	0	0	0	1	1	1	5
Zhao W 2020	1	1	0	0	0	0	1	1	1	5
Wang YF 2020	1	1	0	0	0	0	1	1	1	5
Xu Y 2020	1	1	0	0	0	0	1	1	1	5
Cao WL 2020	1	1	0	0	0	0	1	1	1	5
Zhang GQ 2020	1	1	0	0	0	0	1	1	1	5
Liu YL 2020	1	1	0	0	0	0	1	1	1	5
Cao M 2020	1	1	0	0	0	0	1	1	1	5
Liu L 2020	1	1	0	0	0	0	1	1	1	5
Yan SJ 2020	1	1	0	0	0	0	1	1	0	4
Chen XH 2020	1	1	0	0	1	0	1	1	1	6
Qian GQ 2020	1	1	0	0	0	0	1	1	1	5
Qi D 2020	1	1	0	0	0	0	1	1	1	5
Liu JY 2020	1	1	0	0	0	0	1	1	1	5
Xiang JL 2020	1	1	0	0	0	0	1	1	1	5
Huang H 2020	1	1	0	0	0	0	1	1	1	5
Hu L 2020	1	1	0	0	0	0	1	1	1	5
Feng ZC 2020	1	1	0	0	0	0	1	1	1	5
Zhou HF 2020	1	1	0	0	0	0	1	1	1	5
Fang XW 2020	1	1	0	0	0	0	1	1	1	5
Gao W 2020	1	1	0	0	0	0	1	1	1	5
Xiang TX 2020	1	1	0	0	1	0	1	1	1	6
Cheng KB 2020	1	1	0	0	0	0	1	1	1	5
Xiong J 2020	1	1	0	0	0	0	1	1	1	5
Huang CL 2020	1	1	0	0	1	0	1	1	1	6
Wan SX 2020	1	1	0	0	0	0	1	1	1	5
Wang DW 2020	1	1	0	0	0	0	1	1	1	5
Zhang JJ 2020	1	1	0	0	0	0	1	1	1	5
Feng Y 2020	1	1	0	0	0	0	1	1	1	5
Fan LC 2020	1	1	0	0	0	0	1	1	1	5
Shen B 2020	1	1	0	0	0	0	1	1	1	5
